# Supplementary material for: Heterologous Expression of Sunflower HaHPT and HaTMT Genes Enhances Rice-Grain Vitamin E Content
Source: Plants (Basel). 2024 Aug 27;13(17):2392. doi: 10.3390/plants13172392 (PMC11397534; doi:10.3390/plants13172392)
Supplement: Supplementary file 1 [file plants-13-02392-s001.zip]

Archive with 1 entries (1 files):
- plants-3086685-supplementary.pdf
